# Supplementary material for: Candidate Genes Associated with Survival Following Highly Pathogenic Avian Influenza Infection in Chickens
Source: Int J Mol Sci. 2024 Sep 19;25(18):10056. doi: 10.3390/ijms251810056 (PMC11432379; doi:10.3390/ijms251810056)
Supplement: Supplementary file 1 [file ijms-25-10056-s001.zip]

Archive with 1 entries (1 files):
- ijms-3190098-Supp files.pdf
